# Supplementary material for: Substance use among young people in sub-Saharan Africa: a systematic review and meta-analysis
Source: Front Psychiatry. 2024 Sep 11;15:1328318. doi: 10.3389/fpsyt.2024.1328318 (PMC11422104; doi:10.3389/fpsyt.2024.1328318)
Supplement: Supplementary file 1 [file DataSheet1.zip]

Archive with 3 entries (3 files):
- S1_Search terms.docx
- S2_The JBI Criteria Used in methodological Quality Assessment.docx
- S3_Quality Appraisal Table.docx
